# Supplementary material for: Ameliorative Effect of Structurally Divergent Oleanane Triterpenoid, 3-Epifriedelinol from Ipomoea batatas against BPA-Induced Gonadotoxicity by Targeting PARP and NF-κB Signaling in Rats
Source: Molecules. 2022 Dec 29;28(1):290. doi: 10.3390/molecules28010290 (PMC9822353; doi:10.3390/molecules28010290)
Supplement: Supplementary file 1 [file molecules-28-00290-s001.zip]

Archive with 1 entries (1 files):
- molecules-2105957-supplementary.pdf
